# Supplementary material for: Chemical richness and diversity of uncultivated ‘Entotheonella’ symbionts in marine sponges
Source: Nat Chem Biol. 2025 Nov 13;22(2):217–28. doi: 10.1038/s41589-025-02066-0 (PMC12858407; doi:10.1038/s41589-025-02066-0)
Supplement: Supplementary file 3 — Summary of additional ‘Tectomicrobia’ members found in the mOTUs database. [file 41589_2025_2066_MOESM3_ESM.xlsx]

## Sheet: Supplementary Table 5
Tectomicrobia genome	BGC contigs	BGC contigs curated	Q Score	Completeness	Contamination	Tool	NCBI sample	Taxon
ROVI19-1_SAMN06685529_MAG_00000051	21	12	54.93	97.18	8.45	anvio	SAMN06685529	Entotheonella
DHAR22-1_SAMN20209033_MAG_00000064	11	4	50.16	82.11	6.39	checkm	SAMN20209033	Entotheonella
SOGI22-1_SAMEA6126158_MAG_00000060	9	1	60.58	88.73	5.63	anvio	SAMEA6126158	Unknown Entotheonellaceae
NGUY21-1_SAMN17524318_MAG_00000113	7	0	94.37	94.37	0	anvio	SAMN17524318	G958295825
LUOR22-1_SAMEA13322662_MAG_00000075	6	0	83.08	97.18	2.82	anvio	SAMEA13322662	G958295825
LUOR22-1_SAMEA13322663_MAG_00000086	6	0	83.08	97.18	2.82	anvio	SAMEA13322663	G958295825
LUOR22-1_SAMEA13322665_MAG_00000048	6	0	82.14	90.69	1.71	checkm	SAMEA13322665	G958295825
LUOR22-1_SAMEA13322667_MAG_00000110	6	0	81.67	95.77	2.82	anvio	SAMEA13322667	G958295825
LUOR22-1_SAMEA13322669_MAG_00000156	6	0	81.76	90.31	1.71	checkm	SAMEA13322669	G958295825
LUOR22-1_SAMEA13322671_MAG_00000042	6	0	84.49	98.59	2.82	anvio	SAMEA13322671	G958295825
LUOR22-1_SAMEA13322672_MAG_00000114	6	0	81.76	90.31	1.71	checkm	SAMEA13322672	G958295825
NGUY21-1_SAMN17524325_MAG_00000143	6	0	67.24	67.24	0	checkm	SAMN17524325	G958295825
PANK22-1_SAMN12290325_MAG_00000092	6	0	77.59	77.59	0	checkm	SAMN12290325	G958295825
PANK22-1_SAMN12291211_MAG_00000050	6	0	79.31	79.31	0	checkm	SAMN12291211	G958295825
KELL22-1_SAMN22237330_MAG_00000022	5	0	72.43	81.03	1.72	checkm	SAMN22237330	G958295825
KELL22-1_SAMN22237331_MAG_00000116	5	0	63.35	78.3	2.99	checkm	SAMN22237331	G958295825
KELL22-1_SAMN22237334_MAG_00000050	5	0	77.44	98.59	4.23	anvio	SAMN22237334	G958295825
KELL22-1_SAMN22237337_MAG_00000048	5	0	73.12	81.72	1.72	checkm	SAMN22237337	G958295825
KELL22-1_SAMN22237338_MAG_00000053	5	0	81.18	93.98	2.56	checkm	SAMN22237338	G958295825
LUOR22-1_SAMEA13322666_MAG_00000154	5	0	81.76	90.31	1.71	checkm	SAMEA13322666	G958295825
LUOR22-1_SAMEA13322676_MAG_00000138	5	0	95.77	95.77	0	anvio	SAMEA13322676	G958295825
MORG22-1_SAMN09064976_MAG_00000088	5	0	90.13	97.18	1.41	anvio	SAMN09064976	G958295825
PANK22-1_SAMN12290741_MAG_00000083	5	0	42.63	90.43	9.56	checkm	SAMN12290741	G958295825
TARA_SAMEA6027428_MAG_00000045	5	0	72.43	81.03	1.72	checkm	SAMEA6027428	G958295825
TARA_SAMEA6041390_MAG_00000056	5	0	60.82	88.62	5.56	checkm	SAMEA6041390	G958295825
KELL22-1_SAMN22237341_MAG_00000016	4	0	79.02	85.42	1.28	checkm	SAMN22237341	G958295825
LUOR22-1_SAMEA13322679_MAG_00000012	4	0	91.55	91.55	0	anvio	SAMEA13322679	G958295825
LUOR22-1_SAMEA13322681_MAG_00000068	4	0	97.18	97.18	0	anvio	SAMEA13322681	G958295825
LUOR22-1_SAMEA13322683_MAG_00000006	4	0	76	89.7	2.74	checkm	SAMEA13322683	G958295825
LUOR22-1_SAMEA13322683_MAG_00000118	4	0	64.62	80.17	3.11	checkm	SAMEA13322683	G958295825
NGUY21-1_SAMN17524317_MAG_00000159	4	0	60.37	68.97	1.72	checkm	SAMN17524317	G958295825
PANK22-1_SAMN20742869_MAG_00000049	4	0	62.07	62.07	0	checkm	SAMN20742869	G958295825
ROBB19-1_SAMN11878272_MAG_00000058	4	0	74.5	83.05	1.71	checkm	SAMN11878272	G958295825
ROBB19-1_SAMN11878273_MAG_00000022	4	0	91.55	91.55	0	anvio	SAMN11878273	G958295825
ROVI19-1_SAMN06685534_MAG_00000017	4	0	36.6	57.75	4.23	anvio	SAMN06685534	Entotheonella
TARA_SAMEA6027823_MAG_00000040	4	0	63.79	63.79	0	checkm	SAMEA6027823	G958295825
TARA_SAMEA6034710_MAG_00000014	4	0	92.96	92.96	0	anvio	SAMEA6034710	G958295825
WILH17-1_SAMEA4559832_MAG_00000001	4	0	46.37	65.62	3.85	checkm	SAMEA4559832	Unknown J063
KELL22-1_SAMN22237339_MAG_00000040	3	0	61.58	76.53	2.99	checkm	SAMN22237339	G958295825
KELL22-1_SAMN22237342_MAG_00000056	3	0	90.14	90.14	0	anvio	SAMN22237342	G958295825
LUOR22-1_SAMEA13322673_MAG_00000117	3	0	88.72	95.77	1.41	anvio	SAMEA13322673	G958295825
LUOR22-1_SAMEA13322674_MAG_00000144	3	0	88.72	95.77	1.41	anvio	SAMEA13322674	G958295825
LUOR22-1_SAMEA13322675_MAG_00000024	3	0	77.32	90.12	2.56	checkm	SAMEA13322675	G958295825
LUOR22-1_SAMEA13322677_MAG_00000050	3	0	80.28	80.28	0	anvio	SAMEA13322677	G958295825
LUOR22-1_SAMEA13322680_MAG_00000128	3	0	37.61	50.41	2.56	checkm	SAMEA13322680	G958295825
LUOR22-1_SAMEA13322684_MAG_00000115	3	0	57.74	64.79	1.41	anvio	SAMEA13322684	G958295825
NGUY21-1_SAMN17524318_MAG_00000090	3	0	68.1	68.1	0	checkm	SAMN17524318	G958295825
NGUY21-1_SAMN17524326_MAG_00000482	3	0	50.7	50.7	0	anvio	SAMN17524326	G958295825
PANK22-1_SAMN12290728_MAG_00000027	3	0	24.99	63.79	7.76	checkm	SAMN12290728	G958295825
PANK22-1_SAMN12291128_MAG_00000075	3	0	56.21	64.81	1.72	checkm	SAMN12291128	G958295825
PANK22-1_SAMN12291699_MAG_00000118	3	0	78.86	92.96	2.82	anvio	SAMN12291699	G958295825
KELL22-1_SAMN22237340_MAG_00000035	2	0	73.23	80.28	1.41	anvio	SAMN22237340	G958295825
KELL22-1_SAMN22237343_MAG_00000008	2	0	63.08	80.43	3.47	checkm	SAMN22237343	G958295825
LUOR22-1_SAMEA13322681_MAG_00000024	2	0	39.13	59.43	4.06	checkm	SAMEA13322681	G958295825
LUOR22-1_SAMEA13322681_MAG_00000088	2	0	39.55	52.6	2.61	checkm	SAMEA13322681	G958295825
LUOR22-1_SAMEA13322682_MAG_00000090	2	0	53.76	59.11	1.07	checkm	SAMEA13322682	G958295825
PANK22-1_SAMN12291129_MAG_00000039	2	0	62.07	62.07	0	checkm	SAMN12291129	G958295825
ROBB21-1_SAMN13943214_MAG_00000022	2	0	70.41	84.51	2.82	anvio	SAMN13943214	G958295825
SOGI22-1_SAMEA6126159_MAG_00000029	2	0	38	59.15	4.23	anvio	SAMEA6126159	Unknown Entotheonellaceae
LUOR22-1_SAMEA13410274_MAG_00000037	1	0	62.02	66.27	0.85	checkm	SAMEA13410274	G958295825
NGUY21-1_SAMN17524316_MAG_00000069	1	0	40.51	57.76	3.45	checkm	SAMN17524316	G958295825
NGUY21-1_SAMN17524327_MAG_00000020	1	0	54.93	54.93	0	anvio	SAMN17524327	G958295825
PANK22-1_SAMN12290160_MAG_00000083	1	0	36.6	50.7	2.82	anvio	SAMN12290160	G958295825
